# Supplementary material for: Water sources as reservoirs of Vibrio choleraeO1 and non-O1 strains in Bepanda, Douala (Cameroon): relationship between isolation and physico-chemical factors
Source: BMC Infect Dis. 2014 Jul 30;14:421. doi: 10.1186/1471-2334-14-421 (PMC4131033; doi:10.1186/1471-2334-14-421)
Supplement: Supplementary file 1 — Additional file 1: Distribution of V. cholerae in contaminated water sources. This shows the distribution of Vibrio cholerae isolated from various sources in study area. (XLSX 15 KB) [file 12879_2013_3727_MOESM1_ESM.xlsx]

## Sheet: Sheet1
Additional File 1: Distribution of V. cholerae in contaminated water sources
SAMPLE ID	LATITUDE (°)	LONGITUDE (°)			NUMBER OF ISOLATES
			ELEVATION	SEROGROUP
			(m)
W2	4.07313	9.73246	12	N-O1/n-O139	1
W3*	4.07234	9.73096	8	O1	1
				N-O1/n-O139	2
W4	4.07225	9.731	10	N-O1/n-O139	1
W5	4.0722	9.7309	15	O1	1
W7	4.07291	9.7301	13	N-O1/n-O139	2
W8	4.07283	9.73003	23	O1	1
W9	4.07306	9.73013	10	O1	1
W10	4.07302	9.732	23	N-O1/n-O139	1
W11*	4.07362	9.73088	11	N-O1/n-O139	3
				O1	1
W12	4.07376	9.73109	16	N-O1/n-O139	5
W13*	4.0739	9.73119	8	O1	2
				N-O1/n-O139	4
W14*	4.07376	9.73123	12	O1	3
				N-O1/n-O139	4
W16	4.0724	9.73428	12	N-O1/n-O139	1
W17*	4.722	9.73432	16	O1	1
				N-O1/n-O139	1
W18	4.07233	9.73436	20	O1	1
W19	4.07272	9.73408	12	N-O1/n-O139	1
W20	4.07213	9.73406	19	N-O1/n-O139	2
W21*	4.07069	9.73394	7	O1	1
				N-O1/n-O139	2
W22	4.07152	9.73232	20	O1	1
W23	4.07146	9.73248	16	O1	1
W24*	4.07142	9.73236	17	O1	1
				N-O1/n-O139	1
W26	4.4072	9.73183	11	N-O1/n-O139	1
W27*	4.07206	9.73156	14	O1	1
				N-O1/n-O139	5
W28*	4.07194	9.73145	26	O1	1
				N-O1/n-O139	1
W31	4.07238	9.73292	10	N-O1/n-O139	1
W33	4.07278	9.733	20	N-O1/n-O139	1
W36*	4.07301	9.73348	17	O1	1
				N-O1/n-O139	1
W37*	4.07293	9.73363	18	O1	2
				N-O1/n-O139	3
W38*	4.07301	9.7339	12	O1	1
				N-O1/n-O139	1
W39	4.0726	9.73427	11	N-O1/n-O139	4
W40	4.07282	9.73411	8	O1	1
W41	4.07248	9.73416	20	N-O1/n-O139	1
W42*	4.073	9.73303	12	O1	1
				N-O1/n-O139	2
W44	4.07304	9.73254	10	N-O1/n-O139	1
W45	4.07324	9.73267	13	N-O1/n-O139	1
S1*	4.07216	9.73503	11	O1	3
				N-O1/n-O139	1
S2*	4.0724	9.73473	8	O1	4
				N-O1/n-O139	1
S3*	4.07253	9.73466	7	O1	2
				N-O1/n-O139	3
T2	4.07239	9.73283	22	N-O1/n-O139	2
T7	4.0723	9.73247	34	N-O1/n-O139	1
T8	4.07	9.7339	19	N-O1/n-O139	1
W= well, T= tap, S= stream; S1=Upper section, S2=Middle section, S3= Lower section,
O1= serogroup O1, n-O1/n-O139= non-O1/non-O139 serogroup
