# Supplementary material for: Water sources as reservoirs of Vibrio choleraeO1 and non-O1 strains in Bepanda, Douala (Cameroon): relationship between isolation and physico-chemical factors
Source: BMC Infect Dis. 2014 Jul 30;14:421. doi: 10.1186/1471-2334-14-421 (PMC4131033; doi:10.1186/1471-2334-14-421)
Supplement: Supplementary file 2 — Additional file 2: Monthly isolation of Vibrio cholerae from various sources. This presents the monthly isolation of V. cholerae from each source. (XLSX 12 KB) [file 12879_2013_3727_MOESM2_ESM.xlsx]

## Sheet: Sheet1
Additional File 2: Monthly isolation of Vibrio cholerae from various sources
	MONTH
	FEBRUARY		MARCH		APRIL		MAY		JUNE		JULY
SOURCE	O1	non-O1	O1	non-O1	O1	non-O1	O1	non-O1	O1	non-O1	O1	non-O1	TOTAL
WELL	1	4	2	6	2	5	5	10	6	13	7	17	78
TAP	0	0	0	1	0	0	0	0	0	2	0	1	4
STREAM	1	0	1	0	1	0	1	2	2	1	3	2	14
