# Supplementary material for: Water sources as reservoirs of Vibrio choleraeO1 and non-O1 strains in Bepanda, Douala (Cameroon): relationship between isolation and physico-chemical factors
Source: BMC Infect Dis. 2014 Jul 30;14:421. doi: 10.1186/1471-2334-14-421 (PMC4131033; doi:10.1186/1471-2334-14-421)
Supplement: Supplementary file 3 — Additional file 3: Binary logistic regression analysis of physico-chemical parameters.(XLSX 10 KB) [file 12879_2013_3727_MOESM3_ESM.xlsx]

## Sheet: Sheet1
	Additional File 3: Binary Logistic Regression Analysis of Physico-chemical Parameters
	Score of Variables not in the equation
	Variable	Score	df	P
	Average Temperature	0.05	1	0.824
	Average Salinity	1.606	1	0.205
	Variables in the equation
		B	S.E.	Wald	df	Sig.
	Average pH	1.297	0.378	11.753	1	0.001
	Constant	-8.327	2.465	11.414	1	0.001
